# Supplementary material for: Human liver organoids generated with single donor-derived multiple cells rescue mice from acute liver failure
Source: Stem Cell Res Ther. 2018 Jan 10;9:5. doi: 10.1186/s13287-017-0749-1 (PMC5763644; doi:10.1186/s13287-017-0749-1)
Supplement: Supplementary file 1 — Presenting a list of quantitative RT-PCR primers and probes for human genes. (XLSX 10 kb) [file 13287_2017_749_MOESM1_ESM.xlsx]

## Sheet: Sheet1
S1 Table List of Quantitative RT-PCR primers and probes for human genes
Gene name	Left Primer	Right Primer	UPL probe
ALB	AATGTTGCCAAGCTGCTGA	CTTCCCTTCATCCCGAAGTT	#27
CYP3A4	GATGGCTCTCATCCCAGACTT	AGTCCATGTGAATGGGTTCC	#2
G6PC	CCCTGTAACCTGTGAGACTGG	AAAGAGTAGATGTGACCATCACGTA	#62
TDO2	AAGAGGAATTCATAAGGATTCAGG	AGCACCTCTTTTTGCTTCTGA	#83
OCT4	CTTCGCAAGCCCTCATTTC	GAGAAGGCGAAATCCGAAG	#60
NANOG	ATGCCTCACACGGAGACTGT	CAGGGCTGTCCTGAATAAGC	#69
SOX2	GGGGGAATGGACCTTGTATG	GCAAAGCTCCTACCGTACCA	#65
KLF4	GGGAGAAGACACTGCGTCA	GGAAGCACTGGGGGAAGT	#52
LIN28A	GAAGCGCAGATCAAAAGGAG	GCTGATGCTCTGGCAGAAGT	#23
CER1	GCCATGAAGTACATTGGGAGA	CACAGCCTTCGTGGGTTATAG	#41
CXCR4	GGATATAATGAAGTCACTATGGGAAAA	AGTAGTGGGCTAAGGGCACA	#52
AFP	TCCTTGTAAGTGGCTTCTTGAAC	TGTACTGCAGAGATAAGTTTAGCTGAC	#61
RBP4	TTTCTTTCTGATCTGCCATCG	CCAGAAGCGCAGAAGATTG	#17
TAT	GGATGGGGCATAGCCATTAT	CCATGATTTCCCTGTCCATT	#37
CPS1	GGAATCGATTGAGGATGCAC	ACGGATCATCACTGGGTAGC	#74
OTC	ACCTTCAGGCAGCTACTCCA	TTTGTCAGCAACAGCTTGGT	#53
CYP2C9	TGGATGAAGGTGGCAATTTT	AGGAATAAAAACAGCTCCATGC	#7
CYP2C19	ACTATTGAAAACTTGGTAATCACTGC	TCTCAGGGTTGTGCTTGTTG	#33
CYP3A5	GGAGTTCCGCCCTGAAAG	TCCAGTTCCAAAGGGTGTGT	#56
CYP3A7	GGAACCCGTACACATGGACT	GATGTCAAACGTCCAATAGCC	#13
CD31	CAGAGAGACCGGCTGTGG	CATTGTTCCCGGTTTCCA	#46
TIE1	GCGTCATCTACGTGCACAAC	TGTGTGTGACCTTGTCTGGAA	#1
ERG	GCAGGATTGGCTGTCTCAAC	CCACACTGCATTCATCAGGA	#20
vWF	AACTATGACCTGGAGTGCATGA	CAGGGCCACACATCTGTTC	#71
